# Supplementary material for: IL-1β Implications in Type 1 Diabetes Mellitus Progression: Systematic Review and Meta-Analysis
Source: J Clin Med. 2022 Feb 27;11(5):1303. doi: 10.3390/jcm11051303 (PMC8910979; doi:10.3390/jcm11051303)
Supplement: Supplementary file 1 [file jcm-11-01303-s001.zip]

Archive with 1 entries (1 files):
- jcm-1592544-supplementary.pdf
